# Supplementary material for: The bat community of Haiti and evidence for its long-term persistence at high elevations
Source: PLoS One. 2017 Jun 2;12(6):e0178066. doi: 10.1371/journal.pone.0178066 (PMC5456054; doi:10.1371/journal.pone.0178066)
Supplement: S1 Table — Verbatim elevation (in meters) provided for previously published localities if available. Elevation for new localities reported in this study estimated via GoogleEarth. (XLSX) [file pone.0178066.s001.xlsx]

## Sheet: Sheet1
Island	Country	Province	Specific Locality	Elevation (m)*	Latitude	Longitude	Basis of record	Source
La Hispaniola	Haiti	Artibonite	Caverne Saint Francisque; St Michael de 'Atalye (3km N of)	500	19.4013	-72.3487	Fossil	This study
La Hispaniola	Haiti	Artibonite	Trou Diable; St Michel de 'Atalye (3km N of)	500	19.4013	-72.3487	Fossil	This study
La Hispaniola	Haiti	Artibonite	St Michel	?	19.35	-72.3	Fossil	Miller 1929
La Hispaniola	Haiti	Grand'Anse	8 mi WSW Jeremie	?	18.5923	-74.2228	Fossil	Miller 1918
La Hispaniola	Haiti	Grand'Anse	Anse d'Hainault	15	18.4852	-74.4517	Living	Kilinger et al 1978
La Hispaniola	Haiti	Grand'Anse	Beaumont, 3km S of	990	18.4562	-73.9666	Living	Kilinger et al 1978
La Hispaniola	Haiti	Grand'Anse	Beaumont, 8km N of	263	18.5556	-73.9666	Living	Kilinger et al 1978
La Hispaniola	Haiti	Ile de la Tortue	Trou Gallery, below Aux Palmist	7	20.0218	-72.7883	Fossil	This study
La Hispaniola	Haiti	La Gonave	Cave Nan de Bois #6	259	18.9211	-73.1903	Fossil	This study
La Hispaniola	Haiti	La Gonave	Caverne La Palmiste #1	280	18.8365	-73.041	Fossil	This study
La Hispaniola	Haiti	La Gonave	Nan Cave #1	440	18.8057	-72.9469	Fossil	This study
La Hispaniola	Haiti	La Gonave	En Café	?	18.8086	-72.9839	Fossil	Miller 1930, Koopman 1955
La Hispaniola	Haiti	Nippes	Dadier Arawak? Hole #2 bats	155	18.4461	-73.1275	Fossil	This study
La Hispaniola	Haiti	Nippes	Trou Roche Malise, Miragoâne	306	18.4411	-73.1329	Fossil	This study
La Hispaniola	Haiti	Nippes	Charlier	50	18.4834	-73.1867	Living	Kilinger et al 1978
La Hispaniola	Haiti	Nippes	Lebrun, 1km E of	450	18.4333	-73.1405	Living	Kilinger et al 1978
La Hispaniola	Haiti	Nippes	Lebrun, 1km S of	550	18.4241	-73.1499	Living	Kilinger et al 1978
La Hispaniola	Haiti	Nippes	Lebrun, 2km N, 2km E of	150	18.4512	-73.1311	Living	Kilinger et al 1978
La Hispaniola	Haiti	Nippes	Lebrun, 4km S of	700	18.3974	-73.1498	Living	Kilinger et al 1978
La Hispaniola	Haiti	Nippes	Miragoane, 1km W of	100	18.4423	-73.0781	Living	Kilinger et al 1978
La Hispaniola	Haiti	Nippes	Paillant	730	18.4167	-73.15	Living	Kilinger et al 1978
La Hispaniola	Haiti	Nord-Ouest	Trou de Bon Dieu, near Pot de Paix	?	19.9036	-72.7711	Fossil	Miller 1918
La Hispaniola	Haiti	Ouest	Trou Jean Paul	1825	18.3375	-72.2806	Fossil	This study
La Hispaniola	Haiti	Ouest	Trou Joli Vet; Beloc, on road to Jacmel	705	18.3952	-72.6501	Fossil	This study
La Hispaniola	Haiti	Ouest	Trou Venter Eglise, DINY, near Trouin	165	18.414	-72.623	Fossil	This study
La Hispaniola	Haiti	Ouest	"Cave at Diquini"	?	18.5322	-72.3892	Fossil	Miller 1929
La Hispaniola	Haiti	Ouest	Diquini	25	18.5322	-72.3892	Living	Sanborn 1941
La Hispaniola	Haiti	Ouest	Petionville	400	18.5125	-72.2853	Living	Sanborn 1941
La Hispaniola	Haiti	Ouest	Port au Prince	40	18.5392	-72.335	Living	Sanborn 1941
La Hispaniola	Haiti	Sud	Trou Jeremie #1	236	18.21	-74.01	Fossil	This study
La Hispaniola	Haiti	Sud	Trou Woche Sawo, Camp Perrin	273	18.3221	-73.8876	Fossil	This study
La Hispaniola	Haiti	Sud	Duchity, 2km SE of	750	18.3936	-73.8799	Living	Kilinger et al 1978
La Hispaniola	Haiti	Sud	Sapoti	1850	18.3935	-74.1085	Living	Kilinger et al 1978
La Hispaniola	Haiti	Sud	Parc Nationale Pic Macaya	1400	18.369	-74.0203	Living	Woods 1986
La Hispaniola	Haiti	Sud-Est	Calsius Cavern, Jacmel	26	18.2383	-72.5342	Fossil	This study
La Hispaniola	Haiti	Sud-Est	Parc Nationale La Visite	990	18.3248	-72.3301	Living	Woods 1986
